# Supplementary material for: Shiga toxin-producing Escherichia coli (STEC) and atypical enteropathogenic E. coli (aEPEC) in Swedish retail wheat flour
Source: Access Microbiol. 2023 May 3;5(5):acmi000577.v3. doi: 10.1099/acmi.0.000577.v3 (PMC10267659; doi:10.1099/acmi.0.000577.v3)
Supplement: Supplementary material 1 [file acmi-5-577.v3-s001.xlsx]

## Sheet: SuppFile1
SampleNo	ProductID	BrandCategory	Storage	Wholegrain	Organic	stx1	stx2	eae	O157	O26	O121	Isolation
A001	18-3	ML	2	0	0	0	0	1	0	0	0
A002	24-1	S	2	1	1	0	0	0	0	0	0
A003	24-2	S	2	1	1	0	0	0	0	0	0
A004	9-4	ML	2	0	0	0	1	1	0	0	0
A005	18-4	ML	2	0	0	0	0	0	0	0	0
A006	3-3	ML	2	0	1	0	0	0	0	0	0
A007	4-3	ML	2	0	1	0	0	0	0	0	1	Neg. IMS
A008	4-2	ML	2	0	0	0	0	0	0	0	0
A009	4-1	ML	2	0	0	0	0	0	0	0	0
A010	20-3	ML	2	1	1	0	0	0	0	0	0
A011	8-1	ML	2	0	0	0	0	0	0	0	0
A012	8-1	ML	2	0	0	0	1	1	0	0	0	Failed
A013	8-2	ML	2	0	0	0	0	0	0	0	0
A014	8-3	ML	2	0	1	0	0	0	0	0	0
A015	8-4	ML	2	0	1	0	0	1	0	0	0
A016	9-3	ML	2	1	0	0	0	0	0	0	0
A017	9-3	ML	2	1	0	0	0	0	0	0	0
A018	9-5	ML	2	1	0	0	0	0	0	0	0
A019	4-3	ML	2	0	1	0	0	0	0	0	0
A020	4-4	ML	2	0	1	0	0	0	0	0	0
A021	3-1	ML	2	0	0	0	0	0	0	0	0
A022	3-1	ML	2	0	0	0	0	0	0	0	0
A023	3-2	ML	2	0	0	0	0	0	0	0	0
A024	15-1	S	2	0	1	1	1	0	0	0	0
A025	15-2	S	2	0	1	0	0	0	0	0	0
A026	15-3	S	2	0	1	0	0	0	0	0	0
A027	15-4	S	2	1	1	0	0	0	0	0	0
A028	15-5	S	2	0	1	0	0	0	0	0	0
A029	15-6	S	2	0	1	0	0	0	0	0	0
A030	20-4	ML	2	0	1	0	0	0	0	0	0
A031	19-2	S	2	0	1	0	0	0	0	0	0
A032	19-3	S	2	0	1	0	0	0	0	0	0
A033	19-4	S	2	1	1	0	0	0	0	0	0
A034	19-5	S	2	1	1	0	0	0	0	0	0
A035	19-6	S	2	1	1	0	0	0	0	0	0
A036	19-7	S	2	1	1	0	0	0	0	0	0
A037	19-8	S	2	1	1	0	0	0	0	0	0
A038	19-9	S	2	1	1	1	0	1	0	0	0
A039	4-3	ML	2	0	1	0	0	0	0	0	0
A040	4-4	ML	2	0	1	0	0	0	0	0	0
A041	4-1	ML	2	0	0	0	0	0	0	0	0
A042	4-2	ML	2	0	0	0	1	1	0	0	0	STEC 21-MIK138561
A043	5-1	ML	2	0	0	0	0	0	0	0	0
A044	5-2	ML	2	0	0	0	0	0	0	0	0
A045	20-1	ML	3	1	1	0	0	0	0	0	0
A046	5-3	ML	2	0	1	0	0	0	0	0	0
A047	9-7	ML	2	1	0	0	0	0	0	0	0
A048	3-1	ML	2	0	0	0	0	0	0	0	0
A049	3-2	ML	2	0	0	0	0	0	0	0	0
A050	3-3	ML	2	0	1	0	0	0	0	0	0
A051	3-4	ML	2	1	1	0	0	0	0	0	0
A052	23-2	S	2	0	1	0	0	0	0	0	0
A053	23-3	S	2	0	1	0	0	0	0	0	0
A054	23-4	S	2	1	1	0	0	0	0	0	0
A055	23-5	S	2	1	1	1	0	0	0	0	0	Failed
A056	17-1	S	2	1	0	0	0	0	0	0	0
A057	17-2	S	2	0	0	0	0	0	0	0	0
A058	17-3	S	2	1	0	0	0	0	0	0	0
A059	3-1	ML	2	0	0	0	0	0	0	0	0
A060	3-2	ML	2	0	0	0	0	0	0	0	0
A061	3-3	ML	2	0	1	0	0	0	0	0	0
A062	3-4	ML	2	1	0	0	0	0	0	0	0
A063	3-2	ML	3	0	0	0	0	0	0	0	0
A064	3-1	ML	3	0	0	0	0	0	0	0	0
A065	3-3	ML	3	0	1	0	0	0	0	0	0
A066	9-2	ML	3	0	0	0	0	0	0	0	0
A067	9-3	ML	3	1	0	0	0	0	0	0	0
A068	4-1	ML	3	0	0	0	0	0	0	0	0
A069	4-2	ML	3	0	0	0	0	0	0	0	0
A070	4-3	ML	3	0	1	0	1	1	0	0	0	Failed
A071	8-1	ML	3	0	0	0	0	0	0	0	0
A072	8-4	ML	3	0	1	0	0	0	0	0	0
A073	9-1	ML	3	0	0	0	0	0	0	0	0
A074	9-1	ML	3	0	0	0	0	0	0	0	0
A075	9-10	ML	3	1	1	1	0	0	0	0	0
A076	3-3	ML	3	0	1	1	0	0	0	0	0
A077	9-6	ML	3	0	0	0	0	0	0	0	0
A078	9-3	ML	3	1	0	0	0	0	0	0	0
A079	9-2	ML	3	0	0	0	0	0	0	0	0
A080	4-4	ML	3	0	1	0	0	0	0	0	0
A081	4-2	ML	3	0	0	0	0	0	0	0	0
A082	4-3	ML	3	0	1	0	0	0	0	0	0
A083	1-1	S	3	0	0	0	0	0	0	0	0
A084	1-2	S	3	1	0	0	0	0	0	0	0
A085	10-1	ML	3	0	0	0	0	0	0	0	0
A086	10-1	ML	3	0	0	0	0	0	0	0	0
A087	10-2	ML	3	0	0	0	0	0	0	0	0
A088	10-2	ML	3	0	0	0	0	0	0	0	0
A089	6-1	S	3	1	0	1	0	0	0	0	0
A090	8-5	ML	3	0	1	1	0	0	0	0	0
A091	9-11	ML	3	0	1	0	0	1	1	0	0	aEPEC 21-MIK138611
A092	9-5	ML	3	1	0	0	0	0	0	0	0
A093	4-4	ML	3	0	1	0	0	0	0	0	0
A094	18-2	ML	3	0	0	0	0	1	0	0	0
A095	18-4	ML	3	0	0	0	0	0	0	0	0
A096	20-4	ML	3	0	1	0	0	0	0	0	0
A097	20-2	ML	3	0	1	0	0	0	0	0	0
A098	8-3	ML	3	0	1	0	1	0	0	0	0	STEC 21-MIK138636
A099	18-3	ML	3	0	0	0	0	0	0	0	0
A100	18-1	ML	3	0	0	0	0	0	0	0	0
B001	23-1	S	1	0	1	0	0	0	0	0	0
B002	13-1	S	1	0	1	0	0	0	0	0	0
B003	6-1	S	1	1	0	0	0	0	0	0	0
B004	13-2	S	1	1	1	1	0	1	0	0	0
B005	9-6	ML	1	0	0	0	0	1	0	0	0
B006	9-5	ML	1	1	0	0	0	0	0	0	0
B007	9-3	ML	1	1	0	0	1	0	0	0	0	STEC 21-MIK138645
B008	9-2	ML	1	0	0	0	0	0	0	0	0
B009	8-4	ML	1	0	1	0	1	0	0	0	0	STEC 21-MIK138647
B010	8-5	ML	1	0	1	0	0	0	0	0	0
B011	4-1	ML	1	0	0	0	0	0	0	0	0
B012	4-2	ML	1	0	0	0	0	0	0	0	0
B014	4-4	ML	1	0	1	0	0	0	0	0	0
B015	5-1	ML	1	0	0	0	0	0	0	0	0
B016	5-2	ML	1	0	0	0	0	0	0	0	0
B017	5-3	ML	1	0	1	0	0	0	0	0	0
B019	9-11	ML	1	0	0	1	0	0	0	0	0
B020	23-1	S	1	0	1	0	0	0	0	0	0
B021	3-4	ML	1	1	1	0	0	0	0	0	0
B023	8-3	ML	1	0	1	0	0	0	0	0	0
B024	8-1	ML	1	0	0	0	0	1	0	0	0
B025	2-1	S	1	1	0	0	0	0	0	0	0
B026	2-2	S	1	1	0	1	0	0	0	0	0
B027	18-1	ML	1	0	0	0	0	0	0	0	0
B028	18-2	ML	1	0	0	0	0	0	0	0	0
B029	18-3	ML	1	0	0	0	0	1	0	0	1	aEPEC 21-MIK138664
B030	20-1	ML	1	1	1	0	0	0	0	0	0
B031	20-2	ML	1	0	1	0	0	0	0	0	0
B032	20-3	ML	1	1	1	0	0	0	0	0	0
B033	20-1	ML	1	1	1	0	1	1	0	0	0
B036	9-1	ML	1	0	0	0	0	0	0	0	0
B037	9-8	ML	1	0	0	0	0	0	0	0	0
B038	9-10	ML	1	1	1	0	0	0	0	0	0
B039	9-7	ML	1	1	0	0	0	0	0	0	0
B040	9-9	ML	1	0	1	0	0	0	0	0	0
B041	7-1	S	1	1	1	0	0	1	0	0	0
B042	7-2	S	1	0	1	0	0	0	0	0	0
B043	21-1	S	1	0	1	0	0	0	0	0	0
B044	21-2	S	1	1	1	0	0	0	0	0	0
B045	21-3	S	1	1	1	0	0	0	0	0	0
B047	4-1	ML	1	0	0	0	0	0	0	0	0
B049	22	S	1	0	0	0	0	0	0	0	0
B050	19-1	S	1	0	1	0	0	0	0	0	0
B051	25-1	S	1	0	1	0	0	0	0	0	0
B052	25-2	S	1	1	1	1	0	0	0	0	0	STEC 21-MIK138684
B053	25-3	S	1	0	1	0	0	0	0	0	0
B054	25-4	S	1	1	1	0	0	0	0	0	0
B055	3-1	ML	1	0	0	1	1	0	0	0	0	Failed
B056	3-2	ML	1	0	0	0	0	0	0	0	0
B058	3-4	ML	1	1	1	0	0	0	0	0	0
B059	8-1	ML	1	0	0	0	0	0	0	0	0
B060	8-3	ML	1	0	1	0	0	0	0	0	0
B061	8-4	ML	1	0	1	0	0	0	0	0	0
B062	8-2	ML	1	0	0	0	0	0	0	0	0
B063	23-1	S	1	0	1	0	0	0	0	0	0
B064	12-1	S	1	0	0	0	0	0	0	0	0
B065	12-2	S	1	1	0	0	0	1	1	0	0	Neg. IMS
B066	14-2	S	2	0	0	0	0	0	0	0	0
B067	9-11	ML	2	0	1	0	0	0	0	0	0
B068	4-1	ML	2	0	0	0	0	1	0	0	0
B069	4-4	ML	2	0	1	0	0	0	0	0	0
B070	5-1	ML	2	0	0	0	0	0	0	0	0
B071	5-3	ML	2	0	1	0	0	0	0	0	0
B072	5-2	ML	2	0	0	0	1	1	0	0	0	Failed
B073	20-2	ML	2	0	1	0	0	0	0	0	0	Failed
B074	2-3	S	2	0	0	0	0	0	0	0	0
B075	12-3	S	2	0	0	0	0	0	0	0	0
B076	8-1	ML	2	0	0	0	0	0	0	0	0
B077	8-3	ML	2	0	1	0	0	0	0	0	0
B078	8-2	ML	2	0	0	0	0	0	0	0	0
B079	8-4	ML	2	0	1	0	0	0	0	0	0
B080	9-1	ML	2	0	0	0	0	1	0	0	0
B081	9-1	ML	2	0	0	0	0	0	0	0	0
B082	9-9	ML	2	0	1	0	0	0	0	0	0
B083	9-9	ML	2	0	1	0	0	0	0	0	0
B084	9-3	ML	2	1	0	0	0	0	0	0	0
B085	9-7	ML	2	1	0	0	0	0	0	0	0
B086	18-4	ML	2	0	0	1	0	0	0	0	0	STEC 21-MIK138717
B087	18-2	ML	2	0	0	0	0	0	0	0	0
B088	8-3	ML	2	0	1	0	0	0	0	0	0
B089	3-4	ML	2	1	1	0	0	0	0	0	0
B090	3-3	ML	2	0	1	0	0	0	0	0	0
B091	4-2	ML	2	0	0	0	0	0	0	0	0
B092	4-4	ML	2	0	1	0	0	0	0	0	0
B093	11-1	S	2	0	1	0	0	0	0	0	0
B094	9-1	ML	2	0	0	0	0	0	0	0	0
B095	9-10	ML	2	1	1	0	0	0	0	0	0
B096	9-6	ML	2	0	0	0	0	0	0	0	0
B097	9-4	ML	2	0	0	0	1	0	0	0	0	STEC 21-MIK138728
B098	3-2	ML	2	0	0	0	0	0	0	0	0
B099	18-1	ML	2	0	0	0	0	0	0	0	0
B100	6-1	S	2	1	0	0	0	0	0	0	0
C001	10-1	ML	3	0	0	0	0	0	0	0	0
C002	10-2	ML	3	0	0	0	1	0	0	0	0	STEC 21-MIK138733
C003	3-4	ML	3	1	1	0	0	0	0	0	0
C004	8-5	ML	3	0	1	0	0	1	0	0	0
C005	9-4	ML	3	0	0	0	0	1	0	0	0
C006	20-3	ML	3	1	1	0	0	1	0	0	0
C007	8-4	ML	3	0	1	0	0	0	0	0	0
C008	16-1	S	3	0	0	0	0	0	0	0	0
